# Supplementary material for: Development of a Cost-Efficient and Glaucoma-Specialized OD/OC Segmentation Model for Varying Clinical Scenarios
Source: Sensors (Basel). 2024 Nov 13;24(22):7255. doi: 10.3390/s24227255 (PMC11597940; doi:10.3390/s24227255)
Supplement: Supplementary file 1 [file sensors-24-07255-s001.zip]

Archive with 1 entries (1 files):
- sensors-3263580-supplementary.pdf
